# Supplementary material for: Cognitive Aid for Anesthetic Preparation in An Emergency Situation: A Simulation-Based Study
Source: Healthcare (Basel). 2021 Nov 27;9(12):1646. doi: 10.3390/healthcare9121646 (PMC8700863; doi:10.3390/healthcare9121646)
Supplement: Supplementary file 1 [file healthcare-09-01646-s001.zip]

Archive with 1 entries (1 files):
- healthcare-1471530-supplementary.pdf
